# Supplementary material for: A Splicing-Dependent Transcriptional Checkpoint Associated with Prespliceosome Formation
Source: Mol Cell. 2014 Mar 6;53(5):779–90. doi: 10.1016/j.molcel.2014.01.017 (PMC3988880; doi:10.1016/j.molcel.2014.01.017)
Supplement: Table S1. Details of Peak Enrichment Analysis on Intron-Containing Genes, and the List of Genes Used for Proximity Plot Analysis, Related to Figures 2 and S2 — Sheet 1 lists the genes that show fold change > 2 at the restrictive temperature in prp5-1 used for average plot analysis (Figure S2B–S2D), the regions showing peak enrichment, and their proximity to different features (TSS, 5′SS, 3′SS, BP, and 3′end). Chromosome coordinates and length in bases between gene features, including exon2 lengths, are given in separate columns. Other data sets used for correlations are also shown in separate columns, as indicated. Other sheets provide the lists of intron-containing genes used for proximity plot analyses (Figures 2C and 2D). [file mmc2.xls]

## Sheet: 2 fold enriched genes
chr	start	end	name	length	GC	maximum_enrichment	avg_enrichment	p30_hpb	p0_hpb	gene_ID	gene_name	gene_biotype	Exon2_Length	Oesterreich dataset	proximity_to_TSS	proximity_to_5ss	proximity_to_3ss	proximity_to_TES	proximity_to_change_in_input	gene_features	overlapping_genes	Pleiss dataset	snoRNA	5ss-bp	bp-3ss	5ss-3ss
chrXIV	414930	415030	region_686	100	0.25	3.26918	2.763	24.376	9.072	YNL112W	DBP2	protein_coding	368	High	-1292	-19	883	1251	0	I	1	-0.2291	NA	959	43	1002
chrXI	282880	283140	region_1240	260	0.354	3.17678	2.16	82.677	40.734	YKL081W	TEF4	protein_coding	1034	Low	0	0	281	1315	0	T5	1	-1.6089	snoRNA	277	49	326
chrXIV	722110	722340	region_793	230	0.326	3.14948	2.276	40.182	19.062	YNR053C	NOG2	protein_coding	651	NA	-772	0	340	991	0	5	1	-0.4743	snoRNA	493	38	531
chrXIII	163420	163520	region_2701	100	0.33	2.51683	2.023	47.279	23.833	YML056C	IMD4	protein_coding	1115	NA	-656	-196	112	1227	0	I	1	-0.907	snoRNA	295	113	408
chrII	607070	607180	region_315	110	0.409	2.46478	1.844	90.664	52.679	YBR191W	RPL21A	protein_coding	472	High	-801	-790	-402	0	-420	E	2	-0.0905	NA	340	48	388
chrIV	1450450	1450560	region_3903	110	0.318	2.46123	1.961	78.125	40.641	YDR500C	RPL37B	protein_coding	260	NA	-293	-286	0	253	-100	3	1	-0.7483	NA	355	34	389
chrXIII	237270	237430	region_2722	160	0.312	2.36957	2.008	48.681	24.361	YML017W	PSP2	protein_coding	1778	Low	-683	-679	-317	1301	-470	X2	1	NA	NA	197	165	362
chrXIII	163710	163860	region_2702	150	0.387	2.29082	1.909	80.673	41.922	YML056C	IMD4	protein_coding	1115	NA	-316	0	402	1517	0	5	1	-0.907	snoRNA	295	113	408
chrXI	283310	283370	region_1241	60	0.317	2.2426	1.926	24.685	13.755	YKL081W	TEF4	protein_coding	1034	Low	-420	-215	51	1085	0	I	1	-1.6089	snoRNA	277	49	326
chrXII	712930	712990	region_2504	60	0.267	2.24031	1.799	29.735	16.984	YLR287C-A	RPS30A	protein_coding	189	NA	-168	-165	205	394	50	I	1	-1.9239	NA	391	39	430
chrXIV	722440	722830	region_794	390	0.423	2.21527	1.84	72.503	39.549	YNR053C	NOG2	protein_coding	651	NA	-282	138	670	1321	0	X1	1	-0.4743	snoRNA	493	38	531
chrIV	217670	218010	region_3391	340	0.329	2.15907	1.802	57.216	32.448	YDL136W	RPL35B	protein_coding	360	High	-71	-68	0	357	0	3	1	-1.9301	NA	368	37	405
chrVI	75910	76040	region_433	130	0.362	2.13942	1.861	14.762	8.023	YFL031W	HAC1	protein_coding	56	Low	-732	-71	51	107	-2680	I	2	1.8689	NA	224	28	252
chrXI	551810	552070	region_1300	260	0.377	2.11736	1.866	102.296	55.217	YKR057W	RPS21A	protein_coding	240	High	-154	-130	0	172	0	3	1	-0.1772	NA	301	21	322
chrI	142450	142670	region_3976	220	0.327	2.11529	1.841	46.564	25.617	YAL003W	EFB1	protein_coding	541	High	-277	-197	0	490	0	3	1	-0.0086	snoRNA	332	34	366
chrXIII	226500	226590	region_2720	90	0.422	2.08787	1.849	58.792	31.766	YML024W	RPS17A	protein_coding	408	High	-612	-609	-211	107	210	X2	1	-1.9445	NA	340	58	398
chrXV	552640	552740	region_1872	100	0.27	2.08165	1.816	46.341	25.38	YOR122C	PFY1	protein_coding	368	NA	-147	-134	0	343	0	3	1	-0.1764	NA	137	72	209
chrX	76010	76160	region_3073	150	0.327	2.07641	1.756	52.55	29.969	YJL189W	RPL39	protein_coding	150	High	-78	-72	164	314	0	I	1	-0.7401	NA	331	55	386
chrXIV	64480	64630	region_514	150	0.333	2.07474	1.844	81.284	43.499	YNL301C	RPL18B	protein_coding	449	NA	0	30	462	911	0	T	1	-0.3859	NA	392	40	432
chrXI	552190	552400	region_1301	210	0.343	2.05666	1.68	76.611	46.485	YKR057W	RPS21A	protein_coding	240	High	-534	-510	-188	0	0	E	1	-0.1772	NA	301	21	322
chrXII	856920	857030	region_2556	110	0.309	2.05093	1.817	56.996	31.469	YLR367W	RPS22B	protein_coding	260	NA	-479	-346	27	287	0	I	1	-1.036	snoRNA	465	18	483
chrVIII	126820	127030	region_4009	210	0.39	2.01248	1.635	56.753	34.953	YHR010W	RPL27A	protein_coding	380	High	-300	-269	82	462	0	I	1	-0.21	NA	531	30	561
chrXII	856760	856860	region_2555	100	0.38	2.00024	1.767	55.31	31.396	YLR367W	RPS22B	protein_coding	260	NA	-319	-186	197	457	0	I	1	-1.036	snoRNA	465	18	483
chrX	73750	74020	region_3072	270	0.337	1.98426	1.706	78.084	45.732	YJL191W	RPS14B	protein_coding	407	High	0	0	184	591	0	T5	1	-2.7807	NA	383	25	408
chrIX	155410	155470	region_2156	60	0.35	1.96945	1.759	83.251	47.575	YIL111W	COX5B	protein_coding	455	NA	-189	-188	-100	295	0	X2	1	-1.9951	NA	57	31	88
chrXI	432210	432310	region_1271	100	0.38	1.94753	1.775	56.155	31.648	YKL006W	RPL14A	protein_coding	288	High	-305	-176	122	410	0	I	1	-0.3041	NA	350	48	398
chrII	654350	654580	region_327	230	0.383	1.92376	1.765	87.371	49.685	YBR215W	HPC2	protein_coding	1865	Low	-995	-982	-898	737	0	X2	1	NA	NA	66	18	84
chrXII	856510	856700	region_2554	190	0.326	1.9127	1.711	47.226	27.786	YLR367W	RPS22B	protein_coding	260	NA	-69	0	357	617	0	5	1	-1.036	snoRNA	465	18	483
chrIX	317870	317970	region_2216	100	0.36	1.90736	1.755	53.922	31.094	YIL018W	RPL2B	protein_coding	761	Low	-1103	-1099	-699	0	-880	E	1	-0.1512	NA	367	33	400
chrXIII	855070	855190	region_2939	120	0.358	1.90722	1.756	89.123	50.432	YMR292W	GOT1	protein_coding	395	High	-276	-254	-172	103	0	X2	1	-1.2259	NA	64	18	82
chrIX	316890	317000	region_2213	110	0.345	1.90544	1.739	101.625	58.304	YIL018W	RPL2B	protein_coding	761	Low	-123	-119	171	932	0	I	1	-0.1512	NA	367	33	400
chrIX	98870	99010	region_2131	140	0.379	1.90248	1.804	60.292	33.523	YIL133C	RPL16A	protein_coding	569	NA	-406	-375	-85	344	20	X2	1	-0.6912	NA	233	57	290
chrXIV	493930	494000	region_715	70	0.343	1.89627	1.667	50.635	31.397	YNL069C	RPL16B	protein_coding	569	NA	-1001	-973	-524	0	140	E	1	0.0854	NA	424	25	449
chrXVI	377240	377300	region_959	60	0.283	1.89509	1.749	19.612	11.351	YPL090C	RPS6A	protein_coding	705	NA	-1095	-1089	-695	0	0	E	1	-2.1657	NA	357	37	394
chrV	269930	270050	region_55	120	0.308	1.89	1.724	56.041	32.589	YER056C-A	RPL34A	protein_coding	329	NA	-135	-98	179	508	0	I	1	0.0249	NA	344	53	397
chrXV	552270	552350	region_1870	80	0.388	1.88836	1.666	148.164	90.055	YOR122C	PFY1	protein_coding	368	NA	-537	-524	-315	0	0	E	1	-0.1764	NA	137	72	209
chrXIII	163920	164160	region_2703	240	0.412	1.88611	1.623	104.399	63.782	YML056C	IMD4	protein_coding	1115	NA	-16	204	612	1727	0	X1	1	-0.907	snoRNA	295	113	408
chrVI	64160	64250	region_429	90	0.278	1.88471	1.619	69.647	43.964	YFL034C-A	RPL22B	protein_coding	357	NA	-682	-670	-349	0	120	E	1	-1.0745	NA	305	16	321
chrIX	155560	155610	region_2157	50	0.36	1.87643	1.645	60.37	36.962	YIL111W	COX5B	protein_coding	455	NA	-339	-338	-250	155	-80	X2	1	-1.9951	NA	57	31	88
chrVIII	255380	255630	region_4063	250	0.348	1.87215	1.664	81.441	48.452	YHR077C	NMD2	protein_coding	3264	NA	-126	-120	-7	3007	-900	X2	1	-0.0302	NA	64	49	113
chrVII	31570	31710	region_1349	140	0.386	1.86763	1.595	137.413	86.774	YGL251C	HFM1	protein_coding	3506	NA	0	0	144	3650	-1160	T5	1	0.4082	NA	69	83	152
chrVII	168660	168710	region_1391	50	0.38	1.86082	1.733	39.071	22.586	YGL178W	MPT5	protein_coding	2577	Low	-1309	-1306	-666	1861	430	X2	1	-1.8193	NA	616	24	640
chrVI	64550	64630	region_431	80	0.35	1.86041	1.697	82.252	48.36	YFL034C-A	RPL22B	protein_coding	357	NA	-302	-290	0	308	60	3	1	-1.0745	NA	305	16	321
chrIV	579570	579700	region_3511	130	0.377	1.85895	1.653	86.069	51.793	YDR064W	RPS13	protein_coding	435	High	-113	-92	317	752	0	I	1	-1.4679	NA	486	53	539
chrXIII	222950	223030	region_2718	80	0.35	1.84675	1.565	49.664	32.732	YML026C	RPS18B	protein_coding	394	NA	-798	-751	-350	0	2870	E	1	-0.7353	NA	361	40	401
chrXV	241590	241670	region_1760	80	0.438	1.84141	1.706	89.12	52.132	YOL047C	YOL047C	protein_coding	828	NA	-1077	-834	-771	0	0	E	1	0.0321	NA	51	12	63
chrII	604790	604900	region_313	110	0.382	1.84062	1.724	58.926	34.029	YBR189W	RPS9B	protein_coding	581	Low	-283	-276	27	608	0	I	1	-1.9373	NA	382	31	413
chrV	306410	306510	region_58	100	0.31	1.8381	1.634	60.118	37.151	YER074W	RPS24A	protein_coding	405	High	-88	-85	281	686	270	I	1	-0.1344	NA	424	42	466
chrVII	727050	727330	region_1568	280	0.361	1.82476	1.56	54.31	34.821	YGR118W	RPS23A	protein_coding	373	High	-77	-12	27	400	-10	I	1	-0.0973	NA	298	22	320
chrXIII	210240	210330	region_2713	90	0.367	1.81332	1.676	62.155	37.174	YML034W	SRC1	protein_coding	585	NA	-716	1114	1240	1825	-1190	X1	1	0.2197	NA	103	23	126
chrXII	242390	242600	region_2326	210	0.362	1.81251	1.666	78.131	47.052	YLR048W	RPS0B	protein_coding	669	High	-159	-69	80	749	810	I	1	-2.4223	NA	330	29	359
chrII	606600	606650	region_314	50	0.2	1.80824	1.676	65.651	39.451	YBR191W	RPL21A	protein_coding	472	High	-331	-320	18	490	0	I	1	-0.0905	NA	340	48	388
chrXV	552470	552520	region_1871	50	0.4	1.78856	1.645	109.223	66.478	YOR122C	PFY1	protein_coding	368	NA	-367	-354	-145	173	0	X2	1	-0.1764	NA	137	72	209
chrX	76400	76510	region_3074	110	0.364	1.78816	1.667	97.977	58.682	YJL189W	RPL39	protein_coding	150	High	-468	-462	-76	0	0	E	2	-0.7401	NA	331	55	386
chrXVI	795400	795500	region_1087	100	0.44	1.78306	1.642	97.529	59.056	YPR132W	RPS23B	protein_coding	373	High	-436	-371	-6	267	-50	X2	1	-1.5432	NA	305	60	365
chrXII	857260	857350	region_2558	90	0.322	1.78161	1.69	92.629	54.824	YLR367W	RPS22B	protein_coding	260	NA	-819	-686	-203	0	0	E	1	-1.036	snoRNA	465	18	483
chrIV	254500	254580	region_3411	80	0.312	1.77943	1.633	56.501	34.863	YDL115C	IWR1	protein_coding	980	NA	-546	-464	-394	506	-1070	X2	1	0.0908	NA	45	25	70
chrXVI	834070	834170	region_1101	100	0.42	1.77529	1.632	93.85	57.311	YPR153W	YPR153W	protein_coding	418	Low	-382	-377	-243	75	50	X2	1	NA	NA	90	44	134
chrXIII	237540	237600	region_2723	60	0.4	1.77365	1.685	65.276	38.719	YML017W	PSP2	protein_coding	1778	Low	-953	-949	-587	1131	-740	X2	1	NA	NA	197	165	362
chrXIV	721090	721160	region_791	70	0.371	1.77206	1.634	39.355	24.381	YNR053C	NOG2	protein_coding	651	NA	-1952	-1142	-610	0	-90	E	1	-0.4743	snoRNA	493	38	531
chrVIII	298420	298490	region_4081	70	0.371	1.76435	1.628	129.202	79.488	YHR097C	YHR097C	protein_coding	976	NA	-119	0	60	1036	130	5	1	-0.53	NA	70	54	124
chrXIII	550470	550550	region_2810	80	0.438	1.76419	1.638	91.381	55.483	YMR142C	RPL13B	protein_coding	596	NA	-657	-653	-251	265	130	X2	1	-1.7324	NA	381	21	402
chrII	332930	332970	region_218	40	0.275	1.76295	1.624	51.507	31.902	YBR048W	RPS11B	protein_coding	426	High	-100	-55	416	842	120	I	1	-1.2706	NA	492	19	511
chrVI	63270	63350	region_427	80	0.375	1.75939	1.601	85.166	53.247	YFL034C-B	MOB2	protein_coding	844	NA	-643	-623	-509	255	-300	X2	1	0.0527	NA	58	56	114
chrXII	263290	263390	region_2333	100	0.26	1.75911	1.623	19.968	12.379	YLR061W	RPL22A	protein_coding	354	High	-97	-85	204	558	0	I	1	0.0005	NA	334	55	389
chrVII	439620	439690	region_1476	70	0.343	1.75812	1.636	67.379	41.868	YGL030W	RPL30	protein_coding	315	High	-530	-527	-297	0	-2310	E	1	-0.6014	NA	190	40	230
chrX	581050	581130	region_3263	80	0.425	1.75017	1.6	67.852	42.403	YJR079W	YJR079W	protein_coding	187	NA	-846	-703	0	109	0	3	2	NA	NA	663	42	705
chrVI	63750	63890	region_428	140	0.414	1.74872	1.674	98.449	58.556	YFL034C-B	MOB2	protein_coding	844	NA	-103	-83	0	735	480	3	1	0.0527	NA	58	56	114
chrII	333460	333530	region_219	70	0.4	1.74711	1.629	77.024	47.282	YBR048W	RPS11B	protein_coding	426	High	-630	-585	-74	282	-90	X2	1	-1.2706	NA	492	19	511
chrIV	306900	306960	region_3440	60	0.317	1.74444	1.605	37.297	23.441	YDL083C	RPS16B	protein_coding	408	NA	-829	-805	-373	0	600	E	1	-0.1067	NA	391	41	432
chrVIII	148150	148230	region_4013	80	0.35	1.74388	1.647	52.911	32.154	YHR021C	RPS27B	protein_coding	246	NA	-439	-436	34	280	0	I	1	-0.4849	NA	495	55	550
chrXIV	414250	414310	region_684	60	0.417	1.73959	1.673	68.946	41.239	YNL112W	DBP2	protein_coding	368	High	-612	601	1603	1971	0	X1	1	-0.2291	NA	959	43	1002
chrXIII	163240	163330	region_2700	90	0.378	1.73625	1.697	72.692	42.784	YML056C	IMD4	protein_coding	1115	NA	-846	-386	0	1047	0	3	1	-0.907	snoRNA	295	113	408
chrXIV	534380	534540	region_737	160	0.381	1.73318	1.587	102.528	64.927	YNL050C	YNL050C	protein_coding	796	NA	-442	-425	-334	302	0	X2	1	-0.1217	NA	52	39	91
chrIV	1237010	1237050	region_3827	40	0.3	1.72986	1.653	17.375	10.545	YDR381W	YRA1	protein_coding	396	High	-453	-168	558	954	390	I	1	-0.6594	NA	746	20	766
chrXV	93380	93430	region_1737	50	0.36	1.72661	1.599	67.739	42.424	YOL120C	RPL18A	protein_coding	449	NA	-972	-860	-413	0	-140	E	1	-0.3758	NA	423	24	447
chrXV	80660	80880	region_1734	220	0.382	1.72658	1.528	86.594	55.748	YOL127W	RPL25	protein_coding	416	High	-313	-300	0	310	2770	3	1	-1.6818	NA	373	41	414
chrII	654190	654280	region_326	90	0.378	1.72348	1.632	67.265	41.206	YBR215W	HPC2	protein_coding	1865	Low	-835	-822	-738	1037	0	X2	1	NA	NA	66	18	84
chrIV	1237890	1238030	region_3828	140	0.329	1.7234	1.605	35.738	22.295	YDR381W	YRA1	protein_coding	396	High	-1333	-1048	-282	0	0	E	1	-0.6594	NA	746	20	766
chrX	90930	91020	region_3077	90	0.433	1.72176	1.635	83.063	50.915	YJL177W	RPL17B	protein_coding	246	High	-145	74	391	637	0	X1	1	0.1441	NA	283	34	317
chrII	592410	592500	region_309	90	0.367	1.72043	1.618	57.047	35.171	YBR181C	RPS6B	protein_coding	705	NA	-274	-268	0	699	30	3	1	-1.551	NA	330	22	352
chrVI	64390	64450	region_430	60	0.383	1.71994	1.622	88.748	54.673	YFL034C-A	RPL22B	protein_coding	357	NA	-482	-470	-149	148	0	X2	1	-1.0745	NA	305	16	321
chrIX	317580	317630	region_2215	50	0.46	1.71543	1.625	96.126	59.094	YIL018W	RPL2B	protein_coding	761	Low	-813	-809	-409	302	-590	X2	1	-0.1512	NA	367	33	400
chrXVI	911520	911650	region_1136	130	0.392	1.71447	1.567	99.149	62.593	YPR187W	RPO26	protein_coding	448	High	-264	-244	-168	150	0	X2	1	-0.2732	NA	56	20	76
chrXIII	500080	500140	region_2799	60	0.317	1.71235	1.656	53.197	32.135	YMR116C	ASC1	protein_coding	423	NA	-548	-11	202	625	100	I	1	-0.5802	snoRNA	253	20	273
chrVII	252240	252330	region_1422	90	0.433	1.71147	1.625	52.067	31.986	YGL137W	SEC27	protein_coding	2652	Low	-2372	-2354	-2154	408	0	X2	1	-2.0047	NA	129	71	200
chrIX	317110	317150	region_2214	40	0.3	1.70772	1.664	46.802	28.193	YIL018W	RPL2B	protein_coding	761	Low	-343	-339	21	782	-120	I	1	-0.1512	NA	367	33	400
chrXIII	666810	666850	region_2844	40	0.45	1.70131	1.634	157.199	96.295	YMR201C	RAD14	protein_coding	1089	NA	-194	-167	-83	966	3010	X2	1	-1.5594	NA	56	28	84
chrIV	491990	492030	region_3492	40	0.4	1.70077	1.61	81.909	50.92	YDR025W	RPS11A	protein_coding	426	High	-476	-431	-92	294	0	X2	1	-0.0861	NA	316	23	339
chrXVI	795120	795220	region_1086	100	0.35	1.70027	1.559	51.529	33.094	YPR132W	RPS23B	protein_coding	373	High	-156	-91	174	547	60	I	1	-1.5432	NA	305	60	365
chrII	654650	654720	region_328	70	0.414	1.69977	1.628	88.157	54.112	YBR215W	HPC2	protein_coding	1865	Low	-1295	-1282	-1198	597	-250	X2	1	NA	NA	66	18	84
chrVI	64710	64780	region_432	70	0.329	1.69906	1.592	86.045	54.086	YFL034C-A	RPL22B	protein_coding	357	NA	-152	-140	111	468	0	I	1	-1.0745	NA	305	16	321
chrXIV	64340	64410	region_513	70	0.4	1.69133	1.608	82.212	51.016	YNL301C	RPL18B	protein_coding	449	NA	-152	-40	322	771	70	I	1	-0.3859	NA	392	40	432
chrIV	580260	580310	region_3512	50	0.36	1.69016	1.613	57.232	35.507	YDR064W	RPS13	protein_coding	435	High	-803	-782	-243	142	150	X2	1	-1.4679	NA	486	53	539
chrXIII	338910	339000	region_2739	90	0.4	1.68523	1.607	103.283	64.453	YMR033W	ARP9	protein_coding	1374	Low	-1123	-1093	-1007	277	0	X2	1	-1.8824	NA	70	16	86
chrV	166460	166540	region_24	80	0.4	1.68174	1.581	94.413	59.748	YER007C-A	TMA20	protein_coding	535	NA	-345	-334	-231	224	5410	X2	1	-1.5013	NA	88	15	103
chrXVI	305530	305560	region_929	30	0.3	1.68072	1.611	53.673	33.243	YPL129W	TAF14	protein_coding	726	Low	-233	-224	-119	577	-120	X2	1	-0.465	NA	69	36	105
chrIV	491830	491860	region_3491	30	0.233	1.66987	1.611	59.302	36.855	YDR025W	RPS11A	protein_coding	426	High	-316	-271	38	464	0	I	1	-0.0861	NA	316	23	339
chrXVI	218960	219000	region_904	40	0.325	1.66185	1.62	91.062	56.22	YPL175W	SPT14	protein_coding	1342	Low	-331	-314	-214	1088	-460	X2	1	0.0014	NA	66	34	100
chrXI	109430	109470	region_1174	40	0.375	1.66085	1.605	88.042	54.904	YKL180W	RPL17A	protein_coding	246	High	-162	107	413	659	110	X1	1	-0.8737	NA	283	23	306
chrXVI	405370	405460	region_969	90	0.344	1.65731	1.606	44.233	27.503	YPL081W	RPS9A	protein_coding	587	High	-421	-414	0	584	0	3	1	0.0873	NA	473	28	501
chrXI	109890	109930	region_1176	40	0.35	1.65523	1.583	53.668	34.004	YKL180W	RPL17A	protein_coding	246	High	-622	-313	-7	199	0	X2	1	-0.8737	NA	283	23	306
chrIV	630150	630190	region_3539	40	0.3	1.65478	1.598	113.87	71.253	YDR092W	UBC13	protein_coding	432	High	-275	-245	0	415	-830	3	1	0.2344	NA	113	155	268
chrXI	283520	283570	region_1242	50	0.44	1.65206	1.582	97.141	61.406	YKL081W	TEF4	protein_coding	1034	Low	-630	-425	-99	885	-100	X2	1	-1.6089	snoRNA	277	49	326
chrVIII	148020	148050	region_4012	30	0.467	1.64891	1.581	84.174	53.225	YHR021C	RPS27B	protein_coding	246	NA	-619	-616	-66	150	120	X2	1	-0.4849	NA	495	55	550
chrXVI	654670	654700	region_1035	30	0.4	1.64724	1.6	129.902	81.27	YPR043W	RPL43A	protein_coding	277	High	-505	-503	-100	147	270	X2	2	-0.5304	NA	370	33	403
chrXVI	305820	305870	region_931	50	0.52	1.64338	1.556	104.355	67.076	YPL129W	TAF14	protein_coding	726	Low	-523	-514	-409	267	-410	X2	1	-0.465	NA	69	36	105
chrVIII	251100	251190	region_4061	90	0.367	1.64262	1.596	128.487	80.455	YHR076W	PTC7	protein_coding	977	Low	0	0	58	1035	-620	T5	1	NA	NA	77	16	93
chrXVI	405060	405100	region_968	40	0.25	1.63995	1.577	13.09	8.3	YPL081W	RPS9A	protein_coding	587	High	-111	-104	357	944	-20	I	1	0.0873	NA	473	28	501
chrXIV	414780	414820	region_685	40	0.5	1.63044	1.606	88.79	55.283	YNL112W	DBP2	protein_coding	368	High	-1142	91	1093	1461	0	X1	1	-0.2291	NA	959	43	1002
chrXIV	534070	534160	region_736	90	0.422	1.62897	1.595	80.076	50.242	YNL050C	YNL050C	protein_coding	796	NA	-822	-805	-714	0	240	E	1	-0.1217	NA	52	39	91
chrXIV	494150	494190	region_716	40	0.375	1.62588	1.58	81.354	51.447	YNL069C	RPL16B	protein_coding	569	NA	-811	-783	-334	195	0	X2	1	0.0854	NA	424	25	449
chrV	397090	397130	region_80	40	0.325	1.62571	1.581	84.737	53.637	YER117W	RPL23B	protein_coding	372	High	-322	-280	151	523	-130	I	1	0.1274	NA	419	52	471
chrV	396710	396840	region_79	130	0.331	1.62372	1.555	125.475	80.238	YER117W	RPL23B	protein_coding	372	High	0	0	441	813	0	T5	1	0.1274	NA	419	52	471
chrVII	311080	311150	region_1437	70	0.371	1.62197	1.565	82.077	52.38	YGL103W	RPL28	protein_coding	401	High	-114	-65	376	777	240	I	1	-0.3643	NA	468	43	511
chrXV	506010	506090	region_1841	80	0.362	1.62081	1.525	78.119	51.349	YOR096W	RPS7A	protein_coding	429	High	-217	-73	248	677	740	I	1	-0.9802	NA	369	32	401
chrXVI	282220	282320	region_927	100	0.34	1.61921	1.571	92.987	59.037	YPL143W	RPL33A	protein_coding	305	High	-99	-80	345	650	0	I	1	-0.214	NA	487	38	525
chrIV	1103900	1103990	region_3782	90	0.333	1.61786	1.559	97.838	62.821	YDR318W	MCM21	protein_coding	1055	Low	-143	-91	-8	957	-230	X2	1	NA	NA	64	19	83
chrIV	314510	314540	region_3444	30	0.267	1.61579	1.582	109.109	69.006	YDL079C	MRK1	protein_coding	1094	NA	-208	174	466	1560	20	X1	1	-0.075	NA	281	11	292
chrXIII	225310	225370	region_2719	60	0.383	1.61151	1.544	186.026	120.356	YML025C	YML6	protein_coding	834	NA	0	0	71	905	530	T5	1	0.1757	NA	75	24	99
chrV	548660	548690	region_123	30	0.3	1.61037	1.562	64.893	41.643	YER179W	DMC1	protein_coding	873	NA	-240	-108	-16	827	2060	X2	1	-0.28	NA	64	28	92
chrXI	158700	158730	region_1203	30	0.433	1.61025	1.562	56.613	36.204	YKL156W	RPS27A	protein_coding	246	High	-88	-85	236	482	0	I	1	0.6029	NA	317	33	350
chrXIV	350890	351040	region_638	150	0.327	1.60601	1.514	130.904	85.016	YNL147W	LSM7	protein_coding	330	High	0	0	13	343	20	T5	1	-1.2735	NA	62	34	96
chrIV	1212770	1212850	region_3818	80	0.338	1.60514	1.54	103.759	67.599	YDR367W	KEI1	protein_coding	636	High	0	27	128	764	900	T	2	0.0747	NA	71	30	101
chrVI	53610	53650	region_423	40	0.425	1.59784	1.558	40.752	26.169	YFL039C	ACT1	protein_coding	1118	NA	-1046	-1036	-727	351	-410	X2	1	-1.9712	NA	265	43	308
chrVII	439140	439170	region_1475	30	0.367	1.5965	1.56	77.296	49.654	YGL030W	RPL30	protein_coding	315	High	-50	-47	153	468	-1830	I	1	-0.6014	NA	190	40	230
chrVII	921040	921100	region_1618	60	0.3	1.59585	1.505	53.168	35.522	YGR214W	RPS0A	protein_coding	669	High	-466	-376	19	688	0	I	1	-1.1976	NA	429	26	455
chrIV	117990	118030	region_3348	40	0.225	1.59447	1.55	47.777	30.909	YDL191W	RPL35A	protein_coding	360	High	-327	-324	127	487	0	I	1	-0.5401	NA	443	48	491
chrIV	314390	314420	region_3443	30	0.333	1.59369	1.555	35.235	22.617	YDL079C	MRK1	protein_coding	1094	NA	-328	54	346	1440	0	X1	1	-0.075	NA	281	11	292
chrXIV	721970	722010	region_792	40	0.4	1.59226	1.557	39.792	25.539	YNR053C	NOG2	protein_coding	651	NA	-1102	-292	200	851	-30	I	1	-0.4743	snoRNA	493	38	531
chrXIII	499910	499960	region_2798	50	0.22	1.58831	1.505	35.207	23.505	YMR116C	ASC1	protein_coding	423	NA	-728	-191	32	455	280	I	1	-0.5802	snoRNA	253	20	273
chrXIII	206110	206140	region_2711	30	0.333	1.58814	1.55	48.449	31.3	YML036W	CGI121	protein_coding	90	NA	-469	-13	63	153	-2180	I	1	NA	NA	65	41	106
chrXIII	3660	3730	region_2657	70	0.5	1.58558	1.546	124.328	80.653	YML133C	YML133C	protein_coding	3331	NA	-954	-160	-61	3200	5760	X2	1	NA	NA	35	64	99
chrX	366250	366290	region_3211	40	0.375	1.5849	1.571	93.716	59.653	YJL041W	NSP1	protein_coding	2471	Low	-467	-466	-348	2083	6930	X2	1	-1.9863	NA	75	43	118
chrIV	491680	491710	region_3490	30	0.267	1.58454	1.566	45.072	28.78	YDR025W	RPS11A	protein_coding	426	High	-166	-121	188	614	0	I	1	-0.0861	NA	316	23	339
chrXI	109590	109620	region_1175	30	0.267	1.58271	1.548	77.483	50.074	YKL180W	RPL17A	protein_coding	246	High	-322	-13	263	509	0	I	1	-0.8737	NA	283	23	306
chrVII	251330	251380	region_1421	50	0.38	1.58232	1.521	75.146	49.442	YGL137W	SEC27	protein_coding	2652	Low	-1462	-1444	-1244	1358	830	X2	1	-2.0047	NA	129	71	200
chrVIII	253430	253460	region_4062	30	0.267	1.57821	1.551	74.685	48.101	YHR077C	NMD2	protein_coding	3264	NA	-2296	-2290	-2177	1057	520	X2	1	-0.0302	NA	64	49	113
chrXIII	499770	499800	region_2797	30	0.533	1.57817	1.56	132.752	85.176	YMR116C	ASC1	protein_coding	423	NA	-888	-351	-78	315	440	X2	1	-0.5802	snoRNA	253	20	273
chrIV	1355410	1355440	region_3860	30	0.433	1.57585	1.537	123.642	80.43	YDR447C	RPS17B	protein_coding	408	NA	-113	-110	174	582	-780	I	1	-1.9847	NA	277	37	314
chrII	414900	415000	region_243	100	0.31	1.56482	1.478	92.8	62.965	YBR084C-A	RPL19A	protein_coding	568	NA	-261	-259	147	715	3760	I	1	0.1497	NA	488	18	506
chrXI	158970	159000	region_1204	30	0.4	1.56382	1.541	64.005	41.517	YKL156W	RPS27A	protein_coding	246	High	-358	-355	-4	212	0	X2	2	0.6029	NA	317	33	350
chrVIII	187590	187630	region_4032	40	0.275	1.56286	1.541	115.264	74.805	YHR039C-A	VMA10	protein_coding	342	NA	-49	-46	76	418	-630	I	1	-0.7797	NA	57	105	162
chrII	591830	591880	region_308	50	0.4	1.55762	1.498	29.61	19.82	YBR181C	RPS6B	protein_coding	705	NA	-894	-888	-536	119	0	X2	1	-1.551	NA	330	22	352
chrXIV	414110	414140	region_683	30	0.433	1.55468	1.539	108.466	70.466	YNL112W	DBP2	protein_coding	368	High	-472	771	1773	2141	170	X1	1	-0.2291	NA	959	43	1002
chrXVI	305670	305710	region_930	40	0.4	1.55466	1.54	74.763	48.541	YPL129W	TAF14	protein_coding	726	Low	-373	-364	-259	427	-260	X2	1	-0.465	NA	69	36	105
chrXII	857120	857150	region_2557	30	0.333	1.55449	1.53	124.015	81.091	YLR367W	RPS22B	protein_coding	260	NA	-679	-546	-63	167	0	X2	1	-1.036	snoRNA	465	18	483
chrIV	1450650	1450680	region_3904	30	0.4	1.55261	1.527	100.148	65.562	YDR500C	RPL37B	protein_coding	260	NA	-173	-166	193	453	-300	I	1	-0.7483	NA	355	34	389
chrII	393120	393200	region_237	80	0.438	1.55102	1.523	96.676	63.469	YBR078W	ECM33	protein_coding	1232	Low	0	0	310	1542	1620	T5	1	-0.3512	NA	306	24	330
chrXI	110080	110130	region_1177	50	0.44	1.55069	1.534	62.443	40.711	YKL180W	RPL17A	protein_coding	246	High	-812	-503	-197	0	0	E	1	-0.8737	NA	283	23	306
chrIX	68810	68840	region_2122	30	0.267	1.55026	1.533	36.355	23.699	YIL148W	RPL40A	protein_coding	379	High	-103	-95	309	688	10	I	1	-0.9027	NA	399	35	434
chrII	663100	663130	region_331	30	0.533	1.55006	1.536	136.972	89.208	YBR219C	YBR219C	protein_coding	83	NA	-173	98	519	602	-100	X1	2	-0.3555	NA	389	32	421
chrXIV	366260	366310	region_644	50	0.42	1.54545	1.514	157.859	104.296	YNL138W-A	YSF3	protein_coding	255	NA	-228	-225	-103	102	280	X2	1	NA	NA	59	63	122
chrIV	1401870	1401920	region_3885	50	0.38	1.54429	1.5	74.174	49.518	YDR471W	RPL27B	protein_coding	380	High	-101	-70	264	644	-2270	I	1	-1.3789	NA	363	21	384
chrXIV	48270	48300	region_507	30	0.267	1.53558	1.521	220.438	145.037	YNL312W	RFA2	protein_coding	815	High	0	0	101	916	-720	T5	1	-0.1104	NA	85	23	108
chrIX	155750	155780	region_2158	30	0.3	1.5301	1.525	63.452	41.612	YIL111W	COX5B	protein_coding	455	NA	-529	-528	-440	0	-270	E	1	-1.9951	NA	57	31	88
chrXVI	76100	76140	region_823	40	0.35	1.52342	1.516	175.201	115.621	YPL249C-A	RPL36B	protein_coding	287	NA	-99	-83	115	402	-260	I	1	0.1612	NA	210	28	238
chrXIII	550830	550870	region_2811	40	0.3	1.51622	1.496	43.507	29.059	YMR142C	RPL13B	protein_coding	596	NA	-337	-333	29	625	-110	I	1	-1.7324	NA	381	21	402

## Sheet: 5'SS  
chrI	86887	87887	YAL030W	0	+
chrI	141753	142753	YAL003W	0	+
chrI	150596	151596	YAL001C	0	-
chrII	46646	47646	YBL091C-A	0	-
chrII	60197	61197	YBL087C	0	-
chrII	110005	111005	YBL059C-A	0	-
chrII	124654	125654	YBL050W	0	+
chrII	142346	143346	YBL040C	0	-
chrII	167924	168924	YBL027W	0	+
chrII	170176	171176	YBL026W	0	+
chrII	185927	186927	YBL018C	0	-
chrII	332375	333375	YBR048W	0	+
chrII	366084	367084	YBR062C	0	-
chrII	392680	393680	YBR078W	0	+
chrII	406622	407622	YBR082C	0	-
chrII	414759	415759	YBR084C-A	0	-
chrII	426373	427373	YBR090C	0	-
chrII	478845	479845	YBR119W	0	+
chrII	592268	593268	YBR181C	0	-
chrII	601603	602603	YBR186W	0	+
chrII	604014	605014	YBR189W	0	+
chrII	605780	606780	YBR191W	0	+
chrII	652868	653868	YBR215W	0	+
chrII	662502	663502	YBR219C	0	-
chrII	679539	680539	YBR230C	0	-
chrII	726511	727511	YBR255C-A	0	-
chrIII	101200	102200	YCL012C	0	-
chrIII	111133	112133	YCL002C	0	-
chrIII	172698	173698	YCR028C-A	0	-
chrIII	177713	178713	YCR031C	0	-
chrIV	64806	65806	YDL219W	0	+
chrIV	117166	118166	YDL191W	0	+
chrIV	217102	218102	YDL136W	0	+
chrIV	229519	230519	YDL130W	0	+
chrIV	239009	240009	YDL125C	0	-
chrIV	254544	255544	YDL115C	0	-
chrIV	267225	268225	YDL108W	0	+
chrIV	307265	308265	YDL083C	0	-
chrIV	307927	308927	YDL082W	0	+
chrIV	313836	314836	YDL079C	0	-
chrIV	321782	322782	YDL075W	0	+
chrIV	337024	338024	YDL064W	0	+
chrIV	398861	399861	YDL029W	0	+
chrIV	430972	431972	YDL012C	0	-
chrIV	457597	458597	YDR005C	0	-
chrIV	491059	492059	YDR025W	0	+
chrIV	569223	570223	YDR059C	0	-
chrIV	578978	579978	YDR064W	0	+
chrIV	629405	630405	YDR092W	0	+
chrIV	714858	715858	YDR129C	0	-
chrIV	733275	734275	YDR139C	0	-
chrIV	1072901	1073901	YDR305C	0	-
chrIV	1103309	1104309	YDR318W	0	+
chrIV	1212377	1213377	YDR367W	0	+
chrIV	1236342	1237342	YDR381W	0	+
chrIV	1238324	1239324	YDR381C-A	0	-
chrIV	1266361	1267361	YDR397C	0	-
chrIV	1355050	1356050	YDR447C	0	-
chrIV	1359469	1360469	YDR450W	0	+
chrIV	1401300	1402300	YDR471W	0	+
chrIV	1450346	1451346	YDR500C	0	-
chrIV	1506814	1507814	YDR535C	0	-
chrIX	47198	48198	YIL156W-B	0	+
chrIX	68215	69215	YIL148W	0	+
chrIX	98885	99885	YIL133C	0	-
chrIX	154722	155722	YIL111W	0	+
chrIX	165934	166934	YIL106W	0	+
chrIX	231866	232866	YIL069C	0	-
chrIX	256526	257526	YIL052C	0	-
chrIX	316271	317271	YIL018W	0	+
chrIX	347994	348994	YIL004C	0	-
chrV	4101	5101	YEL076C-A	0	-
chrV	131276	132276	YEL012W	0	+
chrV	147694	148694	YEL003W	0	+
chrV	158587	159587	YER003C	0	-
chrV	166374	167374	YER007C-A	0	-
chrV	184177	185177	YER014C-A	0	-
chrV	239211	240211	YER044C-A	0	-
chrV	269648	270648	YER056C-A	0	-
chrV	305825	306825	YER074W	0	+
chrV	347776	348776	YER093C-A	0	-
chrV	396310	397310	YER117W	0	+
chrV	432171	433171	YER133W	0	+
chrV	548052	549052	YER179W	0	+
chrVI	54186	55186	YFL039C	0	-
chrVI	63473	64473	YFL034C-B	0	-
chrVI	64420	65420	YFL034C-A	0	-
chrVI	75339	76339	YFL031W	0	+
chrVI	202886	203886	YFR024C-A	0	-
chrVI	220914	221914	YFR031C-A	0	-
chrVI	241509	242509	YFR045W	0	+
chrVII	61631	62631	YGL232W	0	+
chrVII	72637	73637	YGL226C-A	0	-
chrVII	156782	157782	YGL183C	0	-
chrVII	166854	167854	YGL178W	0	+
chrVII	249386	250386	YGL137W	0	+
chrVII	310515	311515	YGL103W	0	+
chrVII	346393	347393	YGL087C	0	-
chrVII	435179	436179	YGL033W	0	+
chrVII	438593	439593	YGL030W	0	+
chrVII	543138	544138	YGR029W	0	+
chrVII	555330	556330	YGR034W	0	+
chrVII	726538	727538	YGR118W	0	+
chrVII	858973	859973	YGR183C	0	-
chrVII	920164	921164	YGR214W	0	+
chrVII	945827	946827	YGR225W	0	+
chrVIII	103905	104905	YHL001W	0	+
chrVIII	107331	108331	YHR001W-A	0	+
chrVIII	126051	127051	YHR010W	0	+
chrVIII	129028	130028	YHR012W	0	+
chrVIII	137908	138908	YHR016C	0	-
chrVIII	148166	149166	YHR021C	0	-
chrVIII	187176	188176	YHR039C-A	0	-
chrVIII	189350	190350	YHR041C	0	-
chrVIII	250655	251655	YHR076W	0	+
chrVIII	255250	256250	YHR077C	0	-
chrVIII	261940	262940	YHR079C-A	0	-
chrVIII	297984	298984	YHR097C	0	-
chrVIII	315358	316358	YHR101C	0	-
chrVIII	354364	355364	YHR123W	0	+
chrVIII	382247	383247	YHR141C	0	-
chrVIII	498286	499286	YHR199C-A	0	-
chrVIII	505016	506016	YHR203C	0	-
chrX	49911	50911	YJL205C	0	-
chrX	73296	74296	YJL191W	0	+
chrX	75438	76438	YJL189W	0	+
chrX	90594	91594	YJL177W	0	+
chrX	156749	157749	YJL136C	0	-
chrX	365284	366284	YJL041W	0	+
chrX	386935	387935	YJL031C	0	-
chrX	396070	397070	YJL024C	0	-
chrX	434727	435727	YJL001W	0	+
chrX	468763	469763	YJR021C	0	-
chrX	579847	580847	YJR079W	0	+
chrX	607806	608806	YJR094W-A	0	+
chrX	702554	703554	YJR145C	0	-
chrXI	82498	83498	YKL190W	0	+
chrXI	109077	110077	YKL180W	0	+
chrXI	154771	155771	YKL157W	0	+
chrXI	158115	159115	YKL156W	0	+
chrXI	282595	283595	YKL081W	0	+
chrXI	430096	431096	YKL006C-A	0	-
chrXI	431534	432534	YKL006W	0	+
chrXI	437337	438337	YKL002W	0	+
chrXI	447310	448310	YKR004C	0	-
chrXI	551180	552180	YKR057W	0	+
chrXI	618242	619242	YKR094C	0	-
chrXI	625401	626401	YKR095W-A	0	+
chrXII	39900	40900	YLL050C	0	-
chrXII	241821	242821	YLR048W	0	+
chrXII	262705	263705	YLR061W	0	+
chrXII	286056	287056	YLR078C	0	-
chrXII	326899	327899	YLR093C	0	-
chrXII	398032	399032	YLR128W	0	+
chrXII	522169	523169	YLR185W	0	+
chrXII	548263	549263	YLR199C	0	-
chrXII	550074	551074	YLR202C	0	-
chrXII	564013	565013	YLR211C	0	-
chrXII	693882	694882	YLR275W	0	+
chrXII	712655	713655	YLR287C-A	0	-
chrXII	743653	744653	YLR306W	0	+
chrXII	786115	787115	YLR329W	0	+
chrXII	818830	819830	YLR344W	0	+
chrXII	856074	857074	YLR367W	0	+
chrXII	931198	932198	YLR406C	0	-
chrXII	986641	987641	YLR426W	0	+
chrXII	1024072	1025072	YLR445W	0	+
chrXII	1028368	1029368	YLR448W	0	+
chrXIII	23158	24158	YML124C	0	-
chrXIII	81790	82790	YML094W	0	+
chrXIII	98875	99875	YML085C	0	-
chrXIII	123657	124657	YML073C	0	-
chrXIII	139683	140683	YML067C	0	-
chrXIII	163216	164216	YML056C	0	-
chrXIII	205597	206597	YML036W	0	+
chrXIII	210944	211944	YML034W	0	+
chrXIII	223281	224281	YML026C	0	-
chrXIII	224838	225838	YML025C	0	-
chrXIII	225391	226391	YML024W	0	+
chrXIII	236091	237091	YML017W	0	+
chrXIII	337317	338317	YMR033W	0	+
chrXIII	424497	425497	YMR079W	0	+
chrXIII	499651	500651	YMR116C	0	-
chrXIII	517063	518063	YMR125W	0	+
chrXIII	536948	537948	YMR133W	0	+
chrXIII	550703	551703	YMR142C	0	-
chrXIII	551451	552451	YMR143W	0	+
chrXIII	650660	651660	YMR194W	0	+
chrXIII	652347	653347	YMR194C-B	0	-
chrXIII	666517	667517	YMR201C	0	-
chrXIII	720845	721845	YMR225C	0	-
chrXIII	731965	732965	YMR230W	0	+
chrXIII	753719	754719	YMR242C	0	-
chrXIII	854316	855316	YMR292W	0	+
chrXIV	47793	48793	YNL312W	0	+
chrXIV	62423	63423	YNL302C	0	-
chrXIV	63950	64950	YNL301C	0	-
chrXIV	144754	145754	YNL265C	0	-
chrXIV	184991	185991	YNL246W	0	+
chrXIV	330825	331825	YNL162W	0	+
chrXIV	350457	351457	YNL147W	0	+
chrXIV	365535	366535	YNL138W-A	0	+
chrXIV	380281	381281	YNL130C	0	-
chrXIV	414411	415411	YNL112W	0	+
chrXIV	443671	444671	YNL096C	0	-
chrXIV	494473	495473	YNL069C	0	-
chrXIV	534465	535465	YNL050C	0	-
chrXIV	544791	545791	YNL044W	0	+
chrXIV	557110	558110	YNL038W	0	+
chrXIV	609290	610290	YNL012W	0	+
chrXIV	622444	623444	YNL004W	0	+
chrXIV	721802	722802	YNR053C	0	-
chrXV	79860	80860	YOL127W	0	+
chrXV	92330	93330	YOL121C	0	-
chrXV	93790	94790	YOL120C	0	-
chrXV	240525	241525	YOL048C	0	-
chrXV	242004	243004	YOL047C	0	-
chrXV	505437	506437	YOR096W	0	+
chrXV	552374	553374	YOR122C	0	-
chrXV	678290	679290	YOR182C	0	-
chrXV	778886	779886	YOR234C	0	-
chrXV	866649	867649	YOR293W	0	+
chrXV	900693	901693	YOR312C	0	-
chrXV	911932	912932	YOR318C	0	-
chrXVI	75723	76723	YPL249C-A	0	-
chrXVI	95733	96733	YPL241C	0	-
chrXVI	138225	139225	YPL218W	0	+
chrXVI	218146	219146	YPL175W	0	+
chrXVI	281640	282640	YPL143W	0	+
chrXVI	304806	305806	YPL129W	0	+
chrXVI	345096	346096	YPL109C	0	-
chrXVI	377889	378889	YPL090C	0	-
chrXVI	404456	405456	YPL081W	0	+
chrXVI	406146	407146	YPL079W	0	+
chrXVI	411761	412761	YPL075W	0	+
chrXVI	492520	493520	YPL031C	0	-
chrXVI	582201	583201	YPR010C-A	0	-
chrXVI	623077	624077	YPR028W	0	+
chrXVI	653667	654667	YPR043W	0	+
chrXVI	677779	678779	YPR063C	0	-
chrXVI	728981	729981	YPR098C	0	-
chrXVI	794529	795529	YPR132W	0	+
chrXVI	833193	834193	YPR153W	0	+
chrXVI	882887	883887	YPR170W-B	0	+
chrXVI	910776	911776	YPR187W	0	+
chrXVI	942550	943550	YPR202W	0	+

## Sheet: 3'SS
chrI	87000	88000	YAL030W	0	+
chrI	142119	143119	YAL003W	0	+
chrI	150506	151506	YAL001C	0	-
chrII	46558	47558	YBL091C-A	0	-
chrII	59693	60693	YBL087C	0	-
chrII	109920	110920	YBL059C-A	0	-
chrII	124770	125770	YBL050W	0	+
chrII	142249	143249	YBL040C	0	-
chrII	168308	169308	YBL027W	0	+
chrII	170304	171304	YBL026W	0	+
chrII	185852	186852	YBL018C	0	-
chrII	332886	333886	YBR048W	0	+
chrII	366002	367002	YBR062C	0	-
chrII	393010	394010	YBR078W	0	+
chrII	406527	407527	YBR082C	0	-
chrII	414253	415253	YBR084C-A	0	-
chrII	426016	427016	YBR090C	0	-
chrII	478934	479934	YBR119W	0	+
chrII	591916	592916	YBR181C	0	-
chrII	601716	602716	YBR186W	0	+
chrII	604427	605427	YBR189W	0	+
chrII	606168	607168	YBR191W	0	+
chrII	652952	653952	YBR215W	0	+
chrII	662081	663081	YBR219C	0	-
chrII	679442	680442	YBR230C	0	-
chrII	726417	727417	YBR255C-A	0	-
chrIII	101133	102133	YCL012C	0	-
chrIII	111057	112057	YCL002C	0	-
chrIII	172615	173615	YCR028C-A	0	-
chrIII	177406	178406	YCR031C	0	-
chrIV	64877	65877	YDL219W	0	+
chrIV	117657	118657	YDL191W	0	+
chrIV	217507	218507	YDL136W	0	+
chrIV	229820	230820	YDL130W	0	+
chrIV	238898	239898	YDL125C	0	-
chrIV	254474	255474	YDL115C	0	-
chrIV	267306	268306	YDL108W	0	+
chrIV	306833	307833	YDL083C	0	-
chrIV	308292	309292	YDL082W	0	+
chrIV	313544	314544	YDL079C	0	-
chrIV	322203	323203	YDL075W	0	+
chrIV	337134	338134	YDL064W	0	+
chrIV	398984	399984	YDL029W	0	+
chrIV	430886	431886	YDL012C	0	-
chrIV	457517	458517	YDR005C	0	-
chrIV	491398	492398	YDR025W	0	+
chrIV	569133	570133	YDR059C	0	-
chrIV	579517	580517	YDR064W	0	+
chrIV	629673	630673	YDR092W	0	+
chrIV	714747	715747	YDR129C	0	-
chrIV	733202	734202	YDR139C	0	-
chrIV	1072812	1073812	YDR305C	0	-
chrIV	1103392	1104392	YDR318W	0	+
chrIV	1212478	1213478	YDR367W	0	+
chrIV	1237108	1238108	YDR381W	0	+
chrIV	1238130	1239130	YDR381C-A	0	-
chrIV	1266269	1267269	YDR397C	0	-
chrIV	1354736	1355736	YDR447C	0	-
chrIV	1359904	1360904	YDR450W	0	+
chrIV	1401684	1402684	YDR471W	0	+
chrIV	1449957	1450957	YDR500C	0	-
chrIV	1506558	1507558	YDR535C	0	-
chrIX	47260	48260	YIL156W-B	0	+
chrIX	68649	69649	YIL148W	0	+
chrIX	98595	99595	YIL133C	0	-
chrIX	154810	155810	YIL111W	0	+
chrIX	166019	167019	YIL106W	0	+
chrIX	231457	232457	YIL069C	0	-
chrIX	256054	257054	YIL052C	0	-
chrIX	316671	317671	YIL018W	0	+
chrIX	347863	348863	YIL004C	0	-
chrV	3822	4822	YEL076C-A	0	-
chrV	131399	132399	YEL012W	0	+
chrV	147782	148782	YEL003W	0	+
chrV	158494	159494	YER003C	0	-
chrV	166271	167271	YER007C-A	0	-
chrV	183669	184669	YER014C-A	0	-
chrV	239123	240123	YER044C-A	0	-
chrV	269251	270251	YER056C-A	0	-
chrV	306291	307291	YER074W	0	+
chrV	347701	348701	YER093C-A	0	-
chrV	396781	397781	YER117W	0	+
chrV	432696	433696	YER133W	0	+
chrV	548144	549144	YER179W	0	+
chrVI	53877	54877	YFL039C	0	-
chrVI	63359	64359	YFL034C-B	0	-
chrVI	64099	65099	YFL034C-A	0	-
chrVI	75591	76591	YFL031W	0	+
chrVI	202792	203792	YFR024C-A	0	-
chrVI	220767	221767	YFR031C-A	0	-
chrVI	241581	242581	YFR045W	0	+
chrVII	61689	62689	YGL232W	0	+
chrVII	72488	73488	YGL226C-A	0	-
chrVII	156699	157699	YGL183C	0	-
chrVII	167494	168494	YGL178W	0	+
chrVII	249586	250586	YGL137W	0	+
chrVII	311026	312026	YGL103W	0	+
chrVII	346308	347308	YGL087C	0	-
chrVII	435249	436249	YGL033W	0	+
chrVII	438823	439823	YGL030W	0	+
chrVII	543221	544221	YGR029W	0	+
chrVII	555807	556807	YGR034W	0	+
chrVII	726857	727857	YGR118W	0	+
chrVII	858760	859760	YGR183C	0	-
chrVII	920619	921619	YGR214W	0	+
chrVII	945920	946920	YGR225W	0	+
chrVIII	1397	2397	YHL050C	0	-
chrVIII	104303	105303	YHL001W	0	+
chrVIII	107394	108394	YHR001W-A	0	+
chrVIII	126612	127612	YHR010W	0	+
chrVIII	129147	130147	YHR012W	0	+
chrVIII	137740	138740	YHR016C	0	-
chrVIII	147616	148616	YHR021C	0	-
chrVIII	187014	188014	YHR039C-A	0	-
chrVIII	189249	190249	YHR041C	0	-
chrVIII	250748	251748	YHR076W	0	+
chrVIII	255137	256137	YHR077C	0	-
chrVIII	261854	262854	YHR079C-A	0	-
chrVIII	297860	298860	YHR097C	0	-
chrVIII	315271	316271	YHR101C	0	-
chrVIII	354455	355455	YHR123W	0	+
chrVIII	381806	382806	YHR141C	0	-
chrVIII	498219	499219	YHR199C-A	0	-
chrVIII	504747	505747	YHR203C	0	-
chrX	49768	50768	YJL205C	0	-
chrX	73704	74704	YJL191W	0	+
chrX	75824	76824	YJL189W	0	+
chrX	90911	91911	YJL177W	0	+
chrX	156289	157289	YJL136C	0	-
chrX	365402	366402	YJL041W	0	+
chrX	386848	387848	YJL031C	0	-
chrX	395993	396993	YJL024C	0	-
chrX	434843	435843	YJL001W	0	+
chrX	468683	469683	YJR021C	0	-
chrX	580552	581552	YJR079W	0	+
chrX	608081	609081	YJR094W-A	0	+
chrX	702298	703298	YJR145C	0	-
chrXI	82574	83574	YKL190W	0	+
chrXI	109383	110383	YKL180W	0	+
chrXI	155154	156154	YKL157W	0	+
chrXI	158466	159466	YKL156W	0	+
chrXI	282921	283921	YKL081W	0	+
chrXI	429955	430955	YKL006C-A	0	-
chrXI	431932	432932	YKL006W	0	+
chrXI	437405	438405	YKL002W	0	+
chrXI	447206	448206	YKR004C	0	-
chrXI	551502	552502	YKR057W	0	+
chrXI	617874	618874	YKR094C	0	-
chrXI	625476	626476	YKR095W-A	0	+
chrXII	39721	40721	YLL050C	0	-
chrXII	242180	243180	YLR048W	0	+
chrXII	263094	264094	YLR061W	0	+
chrXII	285967	286967	YLR078C	0	-
chrXII	326758	327758	YLR093C	0	-
chrXII	398126	399126	YLR128W	0	+
chrXII	522528	523528	YLR185W	0	+
chrXII	548177	549177	YLR199C	0	-
chrXII	549958	550958	YLR202C	0	-
chrXII	563954	564954	YLR211C	0	-
chrXII	693972	694972	YLR275W	0	+
chrXII	712225	713225	YLR287C-A	0	-
chrXII	743787	744787	YLR306W	0	+
chrXII	786212	787212	YLR329W	0	+
chrXII	819277	820277	YLR344W	0	+
chrXII	856557	857557	YLR367W	0	+
chrXII	930849	931849	YLR406C	0	-
chrXII	986712	987712	YLR426W	0	+
chrXII	1024154	1025154	YLR445W	0	+
chrXII	1028752	1029752	YLR448W	0	+
chrXIII	22860	23860	YML124C	0	-
chrXIII	81873	82873	YML094W	0	+
chrXIII	98759	99759	YML085C	0	-
chrXIII	123242	124242	YML073C	0	-
chrXIII	139590	140590	YML067C	0	-
chrXIII	162808	163808	YML056C	0	-
chrXIII	205703	206703	YML036W	0	+
chrXIII	211070	212070	YML034W	0	+
chrXIII	222880	223880	YML026C	0	-
chrXIII	224739	225739	YML025C	0	-
chrXIII	225789	226789	YML024W	0	+
chrXIII	236453	237453	YML017W	0	+
chrXIII	337403	338403	YMR033W	0	+
chrXIII	424653	425653	YMR079W	0	+
chrXIII	499378	500378	YMR116C	0	-
chrXIII	517385	518385	YMR125W	0	+
chrXIII	537064	538064	YMR133W	0	+
chrXIII	550301	551301	YMR142C	0	-
chrXIII	551995	552995	YMR143W	0	+
chrXIII	651123	652123	YMR194W	0	+
chrXIII	652275	653275	YMR194C-B	0	-
chrXIII	666433	667433	YMR201C	0	-
chrXIII	720698	721698	YMR225C	0	-
chrXIII	732375	733375	YMR230W	0	+
chrXIII	753242	754242	YMR242C	0	-
chrXIII	854398	855398	YMR292W	0	+
chrXIV	47901	48901	YNL312W	0	+
chrXIV	61872	62872	YNL302C	0	-
chrXIV	63518	64518	YNL301C	0	-
chrXIV	144649	145649	YNL265C	0	-
chrXIV	185086	186086	YNL246W	0	+
chrXIV	331337	332337	YNL162W	0	+
chrXIV	350553	351553	YNL147W	0	+
chrXIV	365657	366657	YNL138W-A	0	+
chrXIV	380189	381189	YNL130C	0	-
chrXIV	415413	416413	YNL112W	0	+
chrXIV	443326	444326	YNL096C	0	-
chrXIV	494024	495024	YNL069C	0	-
chrXIV	534374	535374	YNL050C	0	-
chrXIV	544870	545870	YNL044W	0	+
chrXIV	557184	558184	YNL038W	0	+
chrXIV	609374	610374	YNL012W	0	+
chrXIV	622786	623786	YNL004W	0	+
chrXIV	721270	722270	YNR053C	0	-
chrXV	80274	81274	YOL127W	0	+
chrXV	91940	92940	YOL121C	0	-
chrXV	93343	94343	YOL120C	0	-
chrXV	240447	241447	YOL048C	0	-
chrXV	241941	242941	YOL047C	0	-
chrXV	505838	506838	YOR096W	0	+
chrXV	552165	553165	YOR122C	0	-
chrXV	677879	678879	YOR182C	0	-
chrXV	778359	779359	YOR234C	0	-
chrXV	867086	868086	YOR293W	0	+
chrXV	900267	901267	YOR312C	0	-
chrXV	911585	912585	YOR318C	0	-
chrXVI	75485	76485	YPL249C-A	0	-
chrXVI	95653	96653	YPL241C	0	-
chrXVI	138364	139364	YPL218W	0	+
chrXVI	218246	219246	YPL175W	0	+
chrXVI	282165	283165	YPL143W	0	+
chrXVI	304911	305911	YPL129W	0	+
chrXVI	344944	345944	YPL109C	0	-
chrXVI	377495	378495	YPL090C	0	-
chrXVI	404957	405957	YPL081W	0	+
chrXVI	406567	407567	YPL079W	0	+
chrXVI	412512	413512	YPL075W	0	+
chrXVI	492418	493418	YPL031C	0	-
chrXVI	582058	583058	YPR010C-A	0	-
chrXVI	623210	624210	YPR028W	0	+
chrXVI	654070	655070	YPR043W	0	+
chrXVI	677693	678693	YPR063C	0	-
chrXVI	728885	729885	YPR098C	0	-
chrXVI	794894	795894	YPR132W	0	+
chrXVI	833327	834327	YPR153W	0	+
chrXVI	882986	883986	YPR170W-B	0	+
chrXVI	910852	911852	YPR187W	0	+
chrXVI	942698	943698	YPR202W	0	+

## Sheet: BP
chrI	86938	87938	YAL030W	0	+
chrI	142085	143085	YAL003W	0	+
chrI	150518	151518	YAL001C	0	-
chrII	46572	47572	YBL091C-A	0	-
chrII	59736	60736	YBL087C	0	-
chrII	109947	110947	YBL059C-A	0	-
chrII	124731	125731	YBL050W	0	+
chrII	142282	143282	YBL040C	0	-
chrII	168267	169267	YBL027W	0	+
chrII	170268	171268	YBL026W	0	+
chrII	185870	186870	YBL018C	0	-
chrII	332867	333867	YBR048W	0	+
chrII	366034	367034	YBR062C	0	-
chrII	392986	393986	YBR078W	0	+
chrII	406551	407551	YBR082C	0	-
chrII	414270	415270	YBR084C-A	0	-
chrII	426028	427028	YBR090C	0	-
chrII	478895	479895	YBR119W	0	+
chrII	591937	592937	YBR181C	0	-
chrII	601680	602680	YBR186W	0	+
chrII	604396	605396	YBR189W	0	+
chrII	606120	607120	YBR191W	0	+
chrII	652934	653934	YBR215W	0	+
chrII	662112	663112	YBR219C	0	-
chrII	679476	680476	YBR230C	0	-
chrII	726435	727435	YBR255C-A	0	-
chrIII	101144	102144	YCL012C	0	-
chrIII	111087	112087	YCL002C	0	-
chrIII	172639	173639	YCR028C-A	0	-
chrIII	177454	178454	YCR031C	0	-
chrIV	64857	65857	YDL219W	0	+
chrIV	117609	118609	YDL191W	0	+
chrIV	217470	218470	YDL136W	0	+
chrIV	229762	230762	YDL130W	0	+
chrIV	238919	239919	YDL125C	0	-
chrIV	254498	255498	YDL115C	0	-
chrIV	267280	268280	YDL108W	0	+
chrIV	306873	307873	YDL083C	0	-
chrIV	308253	309253	YDL082W	0	+
chrIV	313554	314554	YDL079C	0	-
chrIV	322174	323174	YDL075W	0	+
chrIV	337096	338096	YDL064W	0	+
chrIV	398970	399970	YDL029W	0	+
chrIV	430923	431923	YDL012C	0	-
chrIV	457548	458548	YDR005C	0	-
chrIV	491375	492375	YDR025W	0	+
chrIV	569164	570164	YDR059C	0	-
chrIV	579464	580464	YDR064W	0	+
chrIV	629518	630518	YDR092W	0	+
chrIV	714765	715765	YDR129C	0	-
chrIV	733213	734213	YDR139C	0	-
chrIV	1072847	1073847	YDR305C	0	-
chrIV	1103373	1104373	YDR318W	0	+
chrIV	1212448	1213448	YDR367W	0	+
chrIV	1237088	1238088	YDR381W	0	+
chrIV	1238178	1239178	YDR381C-A	0	-
chrIV	1266295	1267295	YDR397C	0	-
chrIV	1354772	1355772	YDR447C	0	-
chrIV	1359859	1360859	YDR450W	0	+
chrIV	1401663	1402663	YDR471W	0	+
chrIV	1449990	1450990	YDR500C	0	-
chrIV	1506606	1507606	YDR535C	0	-
chrIX	47243	48243	YIL156W-B	0	+
chrIX	68614	69614	YIL148W	0	+
chrIX	98651	99651	YIL133C	0	-
chrIX	154779	155779	YIL111W	0	+
chrIX	165987	166987	YIL106W	0	+
chrIX	231513	232513	YIL069C	0	-
chrIX	256088	257088	YIL052C	0	-
chrIX	316638	317638	YIL018W	0	+
chrIX	347881	348881	YIL004C	0	-
chrV	3910	4910	YEL076C-A	0	-
chrV	131353	132353	YEL012W	0	+
chrV	147755	148755	YEL003W	0	+
chrV	158512	159512	YER003C	0	-
chrV	166285	167285	YER007C-A	0	-
chrV	183798	184798	YER014C-A	0	-
chrV	239166	240166	YER044C-A	0	-
chrV	269303	270303	YER056C-A	0	-
chrV	306249	307249	YER074W	0	+
chrV	347719	348719	YER093C-A	0	-
chrV	396729	397729	YER117W	0	+
chrV	432666	433666	YER133W	0	+
chrV	548116	549116	YER179W	0	+
chrVI	53920	54920	YFL039C	0	-
chrVI	63414	64414	YFL034C-B	0	-
chrVI	64114	65114	YFL034C-A	0	-
chrVI	75563	76563	YFL031W	0	+
chrVI	202814	203814	YFR024C-A	0	-
chrVI	220801	221801	YFR031C-A	0	-
chrVI	241557	242557	YFR045W	0	+
chrVII	61673	62673	YGL232W	0	+
chrVII	72533	73533	YGL226C-A	0	-
chrVII	156737	157737	YGL183C	0	-
chrVII	167470	168470	YGL178W	0	+
chrVII	249515	250515	YGL137W	0	+
chrVII	310983	311983	YGL103W	0	+
chrVII	346349	347349	YGL087C	0	-
chrVII	435223	436223	YGL033W	0	+
chrVII	438783	439783	YGL030W	0	+
chrVII	543204	544204	YGR029W	0	+
chrVII	555778	556778	YGR034W	0	+
chrVII	726836	727836	YGR118W	0	+
chrVII	858780	859780	YGR183C	0	-
chrVII	920593	921593	YGR214W	0	+
chrVII	945904	946904	YGR225W	0	+
chrVII	1084506	1085506	YGR296W	0	+
chrVIII	1427	2427	YHL050C	0	-
chrVIII	104256	105256	YHL001W	0	+
chrVIII	107380	108380	YHR001W-A	0	+
chrVIII	126582	127582	YHR010W	0	+
chrVIII	129117	130117	YHR012W	0	+
chrVIII	137779	138779	YHR016C	0	-
chrVIII	147670	148670	YHR021C	0	-
chrVIII	187118	188118	YHR039C-A	0	-
chrVIII	189283	190283	YHR041C	0	-
chrVIII	250732	251732	YHR076W	0	+
chrVIII	255185	256185	YHR077C	0	-
chrVIII	261899	262899	YHR079C-A	0	-
chrVIII	297913	298913	YHR097C	0	-
chrVIII	315305	316305	YHR101C	0	-
chrVIII	354423	355423	YHR123W	0	+
chrVIII	381851	382851	YHR141C	0	-
chrVIII	498229	499229	YHR199C-A	0	-
chrVIII	504787	505787	YHR203C	0	-
chrX	49838	50838	YJL205C	0	-
chrX	73679	74679	YJL191W	0	+
chrX	75769	76769	YJL189W	0	+
chrX	90877	91877	YJL177W	0	+
chrX	156314	157314	YJL136C	0	-
chrX	365359	366359	YJL041W	0	+
chrX	386884	387884	YJL031C	0	-
chrX	396016	397016	YJL024C	0	-
chrX	434809	435809	YJL001W	0	+
chrX	468696	469696	YJR021C	0	-
chrX	580510	581510	YJR079W	0	+
chrX	608048	609048	YJR094W-A	0	+
chrX	702379	703379	YJR145C	0	-
chrXI	82556	83556	YKL190W	0	+
chrXI	109360	110360	YKL180W	0	+
chrXI	155099	156099	YKL157W	0	+
chrXI	158432	159432	YKL156W	0	+
chrXI	282872	283872	YKL081W	0	+
chrXI	430018	431018	YKL006C-A	0	-
chrXI	431884	432884	YKL006W	0	+
chrXI	437383	438383	YKL002W	0	+
chrXI	447231	448231	YKR004C	0	-
chrXI	551481	552481	YKR057W	0	+
chrXI	617952	618952	YKR094C	0	-
chrXI	625452	626452	YKR095W-A	0	+
chrXII	39852	40852	YLL050C	0	-
chrXII	242151	243151	YLR048W	0	+
chrXII	263039	264039	YLR061W	0	+
chrXII	285995	286995	YLR078C	0	-
chrXII	326792	327792	YLR093C	0	-
chrXII	398082	399082	YLR128W	0	+
chrXII	522482	523482	YLR185W	0	+
chrXII	548202	549202	YLR199C	0	-
chrXII	550035	551035	YLR202C	0	-
chrXII	563963	564963	YLR211C	0	-
chrXII	693942	694942	YLR275W	0	+
chrXII	712263	713263	YLR287C-A	0	-
chrXII	743717	744717	YLR306W	0	+
chrXII	786167	787167	YLR329W	0	+
chrXII	819257	820257	YLR344W	0	+
chrXII	856539	857539	YLR367W	0	+
chrXII	930878	931878	YLR406C	0	-
chrXII	986694	987694	YLR426W	0	+
chrXII	1024150	1025150	YLR445W	0	+
chrXII	1028714	1029714	YLR448W	0	+
chrXIII	3354	4354	YML133C	0	-
chrXIII	22998	23998	YML124C	0	-
chrXIII	81843	82843	YML094W	0	+
chrXIII	98799	99799	YML085C	0	-
chrXIII	123275	124275	YML073C	0	-
chrXIII	139611	140611	YML067C	0	-
chrXIII	162920	163920	YML056C	0	-
chrXIII	205662	206662	YML036W	0	+
chrXIII	211047	212047	YML034W	0	+
chrXIII	222919	223919	YML026C	0	-
chrXIII	224762	225762	YML025C	0	-
chrXIII	225731	226731	YML024W	0	+
chrXIII	236288	237288	YML017W	0	+
chrXIII	337387	338387	YMR033W	0	+
chrXIII	424614	425614	YMR079W	0	+
chrXIII	499397	500397	YMR116C	0	-
chrXIII	517343	518343	YMR125W	0	+
chrXIII	537028	538028	YMR133W	0	+
chrXIII	550321	551321	YMR142C	0	-
chrXIII	551956	552956	YMR143W	0	+
chrXIII	651094	652094	YMR194W	0	+
chrXIII	652296	653296	YMR194C-B	0	-
chrXIII	666460	667460	YMR201C	0	-
chrXIII	720730	721730	YMR225C	0	-
chrXIII	732336	733336	YMR230W	0	+
chrXIII	753287	754287	YMR242C	0	-
chrXIII	854380	855380	YMR292W	0	+
chrXIV	47878	48878	YNL312W	0	+
chrXIV	61905	62905	YNL302C	0	-
chrXIV	63557	64557	YNL301C	0	-
chrXIV	144688	145688	YNL265C	0	-
chrXIV	185052	186052	YNL246W	0	+
chrXIV	331301	332301	YNL162W	0	+
chrXIV	350519	351519	YNL147W	0	+
chrXIV	365594	366594	YNL138W-A	0	+
chrXIV	380222	381222	YNL130C	0	-
chrXIV	415370	416370	YNL112W	0	+
chrXIV	443360	444360	YNL096C	0	-
chrXIV	494048	495048	YNL069C	0	-
chrXIV	534412	535412	YNL050C	0	-
chrXIV	544840	545840	YNL044W	0	+
chrXIV	557171	558171	YNL038W	0	+
chrXIV	609336	610336	YNL012W	0	+
chrXIV	622768	623768	YNL004W	0	+
chrXIV	721308	722308	YNR053C	0	-
chrXV	80233	81233	YOL127W	0	+
chrXV	91974	92974	YOL121C	0	-
chrXV	93366	94366	YOL120C	0	-
chrXV	240475	241475	YOL048C	0	-
chrXV	241952	242952	YOL047C	0	-
chrXV	505806	506806	YOR096W	0	+
chrXV	552236	553236	YOR122C	0	-
chrXV	677918	678918	YOR182C	0	-
chrXV	778407	779407	YOR234C	0	-
chrXV	867017	868017	YOR293W	0	+
chrXV	900303	901303	YOR312C	0	-
chrXV	911701	912701	YOR318C	0	-
chrXVI	75512	76512	YPL249C-A	0	-
chrXVI	95687	96687	YPL241C	0	-
chrXVI	138346	139346	YPL218W	0	+
chrXVI	218212	219212	YPL175W	0	+
chrXVI	282127	283127	YPL143W	0	+
chrXVI	304875	305875	YPL129W	0	+
chrXVI	344982	345982	YPL109C	0	-
chrXVI	377531	378531	YPL090C	0	-
chrXVI	404929	405929	YPL081W	0	+
chrXVI	406505	407505	YPL079W	0	+
chrXVI	412461	413461	YPL075W	0	+
chrXVI	492458	493458	YPL031C	0	-
chrXVI	582095	583095	YPR010C-A	0	-
chrXVI	623165	624165	YPR028W	0	+
chrXVI	654037	655037	YPR043W	0	+
chrXVI	677720	678720	YPR063C	0	-
chrXVI	728914	729914	YPR098C	0	-
chrXVI	794834	795834	YPR132W	0	+
chrXVI	833283	834283	YPR153W	0	+
chrXVI	882957	883957	YPR170W-B	0	+
chrXVI	910832	911832	YPR187W	0	+
chrXVI	942674	943674	YPR202W	0	+

## Sheet: TSS
chrI	86762	87762	YAL030W	0	+
chrI	141643	142643	YAL003W	0	+
chrI	150666	151666	YAL001C	0	-
chrII	46680	47680	YBL091C-A	0	-
chrII	60239	61239	YBL087C	0	-
chrII	110039	111039	YBL059C-A	0	-
chrII	124546	125546	YBL050W	0	+
chrII	167887	168887	YBL027W	0	+
chrII	169729	170729	YBL026W	0	+
chrII	185974	186974	YBL018C	0	-
chrII	332245	333245	YBR048W	0	+
chrII	366100	367100	YBR062C	0	-
chrII	392388	393388	YBR078W	0	+
chrII	406669	407669	YBR082C	0	-
chrII	414761	415761	YBR084C-A	0	-
chrII	478514	479514	YBR119W	0	+
chrII	592274	593274	YBR181C	0	-
chrII	603862	604862	YBR189W	0	+
chrII	605680	606680	YBR191W	0	+
chrII	652621	653621	YBR215W	0	+
chrII	679550	680550	YBR230C	0	-
chrII	726574	727574	YBR255C-A	0	-
chrIII	101288	102288	YCL012C	0	-
chrIII	111175	112175	YCL002C	0	-
chrIII	172940	173940	YCR028C-A	0	-
chrIII	177720	178720	YCR031C	0	-
chrIV	64698	65698	YDL219W	0	+
chrIV	117024	118024	YDL191W	0	+
chrIV	217039	218039	YDL136W	0	+
chrIV	229266	230266	YDL130W	0	+
chrIV	239106	240106	YDL125C	0	-
chrIV	254626	255626	YDL115C	0	-
chrIV	267181	268181	YDL108W	0	+
chrIV	307289	308289	YDL083C	0	-
chrIV	307775	308775	YDL082W	0	+
chrIV	314248	315248	YDL079C	0	-
chrIV	321516	322516	YDL075W	0	+
chrIV	336930	337930	YDL064W	0	+
chrIV	398801	399801	YDL029W	0	+
chrIV	431017	432017	YDL012C	0	-
chrIV	457603	458603	YDR005C	0	-
chrIV	490982	491982	YDR025W	0	+
chrIV	569270	570270	YDR059C	0	-
chrIV	578879	579879	YDR064W	0	+
chrIV	629292	630292	YDR092W	0	+
chrIV	714879	715879	YDR129C	0	-
chrIV	733424	734424	YDR139C	0	-
chrIV	1212143	1213143	YDR367W	0	+
chrIV	1235948	1236948	YDR381W	0	+
chrIV	1238350	1239350	YDR381C-A	0	-
chrIV	1266398	1267398	YDR397C	0	-
chrIV	1355053	1356053	YDR447C	0	-
chrIV	1359370	1360370	YDR450W	0	+
chrIV	1401118	1402118	YDR471W	0	+
chrIV	1450353	1451353	YDR500C	0	-
chrV	131130	132130	YEL012W	0	+
chrV	158618	159618	YER003C	0	-
chrV	166385	167385	YER007C-A	0	-
chrV	269685	270685	YER056C-A	0	-
chrV	305772	306772	YER074W	0	+
chrV	347900	348900	YER093C-A	0	-
chrV	396165	397165	YER117W	0	+
chrV	431855	432855	YER133W	0	+
chrV	547846	548846	YER179W	0	+
chrVI	54196	55196	YFL039C	0	-
chrVI	63493	64493	YFL034C-B	0	-
chrVI	64432	65432	YFL034C-A	0	-
chrVI	74561	75561	YFL031W	0	+
chrVI	202933	203933	YFR024C-A	0	-
chrVI	220918	221918	YFR031C-A	0	-
chrVI	241444	242444	YFR045W	0	+
chrVII	61528	62528	YGL232W	0	+
chrVII	72658	73658	YGL226C-A	0	-
chrVII	166419	167419	YGL178W	0	+
chrVII	310453	311453	YGL103W	0	+
chrVII	346404	347404	YGL087C	0	-
chrVII	438490	439490	YGL030W	0	+
chrVII	542814	543814	YGR029W	0	+
chrVII	555184	556184	YGR034W	0	+
chrVII	726361	727361	YGR118W	0	+
chrVII	858976	859976	YGR183C	0	-
chrVII	919729	920729	YGR214W	0	+
chrVIII	103490	104490	YHL001W	0	+
chrVIII	107278	108278	YHR001W-A	0	+
chrVIII	125939	126939	YHR010W	0	+
chrVIII	128882	129882	YHR012W	0	+
chrVIII	148169	149169	YHR021C	0	-
chrVIII	189364	190364	YHR041C	0	-
chrVIII	250584	251584	YHR076W	0	+
chrVIII	255256	256256	YHR077C	0	-
chrVIII	298109	299109	YHR097C	0	-
chrVIII	315468	316468	YHR101C	0	-
chrVIII	354281	355281	YHR123W	0	+
chrVIII	382251	383251	YHR141C	0	-
chrVIII	498359	499359	YHR199C-A	0	-
chrVIII	505030	506030	YHR203C	0	-
chrIX	47157	48157	YIL156W-B	0	+
chrIX	68048	69048	YIL148W	0	+
chrIX	98916	99916	YIL133C	0	-
chrIX	154408	155408	YIL111W	0	+
chrIX	165716	166716	YIL106W	0	+
chrIX	231869	232869	YIL069C	0	-
chrIX	256563	257563	YIL052C	0	-
chrIX	316168	317168	YIL018W	0	+
chrIX	348005	349005	YIL004C	0	-
chrX	73187	74187	YJL191W	0	+
chrX	75341	76341	YJL189W	0	+
chrX	90182	91182	YJL177W	0	+
chrX	156773	157773	YJL136C	0	-
chrX	365274	366274	YJL041W	0	+
chrX	386938	387938	YJL031C	0	-
chrX	434548	435548	YJL001W	0	+
chrX	607625	608625	YJR094W-A	0	+
chrXI	82405	83405	YKL190W	0	+
chrXI	108718	109718	YKL180W	0	+
chrXI	154416	155416	YKL157W	0	+
chrXI	158065	159065	YKL156W	0	+
chrXI	282281	283281	YKL081W	0	+
chrXI	430132	431132	YKL006C-A	0	-
chrXI	431245	432245	YKL006W	0	+
chrXI	437095	438095	YKL002W	0	+
chrXI	447536	448536	YKR004C	0	-
chrXI	551087	552087	YKR057W	0	+
chrXI	618250	619250	YKR094C	0	-
chrXI	625312	626312	YKR095W-A	0	+
chrXII	39914	40914	YLL050C	0	-
chrXII	241650	242650	YLR048W	0	+
chrXII	262646	263646	YLR061W	0	+
chrXII	286059	287059	YLR078C	0	-
chrXII	326915	327915	YLR093C	0	-
chrXII	398022	399022	YLR128W	0	+
chrXII	522130	523130	YLR185W	0	+
chrXII	564031	565031	YLR211C	0	-
chrXII	693815	694815	YLR275W	0	+
chrXII	712658	713658	YLR287C-A	0	-
chrXII	743583	744583	YLR306W	0	+
chrXII	818756	819756	YLR344W	0	+
chrXII	855312	856312	YLR367W	0	+
chrXII	931255	932255	YLR406C	0	-
chrXII	986542	987542	YLR426W	0	+
chrXII	1028217	1029217	YLR448W	0	+
chrXIII	23183	24183	YML124C	0	-
chrXIII	81772	82772	YML094W	0	+
chrXIII	98900	99900	YML085C	0	-
chrXIII	123672	124672	YML073C	0	-
chrXIII	139714	140714	YML067C	0	-
chrXIII	163676	164676	YML056C	0	-
chrXIII	205117	206117	YML036W	0	+
chrXIII	208937	209937	YML034W	0	+
chrXIII	223328	224328	YML026C	0	-
chrXIII	224865	225865	YML025C	0	-
chrXIII	225381	226381	YML024W	0	+
chrXIII	235878	236878	YML017W	0	+
chrXIII	337259	338259	YMR033W	0	+
chrXIII	500188	501188	YMR116C	0	-
chrXIII	535344	536344	YMR133W	0	+
chrXIII	550707	551707	YMR142C	0	-
chrXIII	551261	552261	YMR143W	0	+
chrXIII	650620	651620	YMR194W	0	+
chrXIII	652387	653387	YMR194C-B	0	-
chrXIII	666544	667544	YMR201C	0	-
chrXIII	720903	721903	YMR225C	0	-
chrXIII	731865	732865	YMR230W	0	+
chrXIII	753720	754720	YMR242C	0	-
chrXIII	853976	854976	YMR292W	0	+
chrXIV	47750	48750	YNL312W	0	+
chrXIV	62443	63443	YNL302C	0	-
chrXIV	64062	65062	YNL301C	0	-
chrXIV	330710	331710	YNL162W	0	+
chrXIV	350355	351355	YNL147W	0	+
chrXIV	365495	366495	YNL138W-A	0	+
chrXIV	380331	381331	YNL130C	0	-
chrXIV	412927	413927	YNL112W	0	+
chrXIV	443815	444815	YNL096C	0	-
chrXIV	494501	495501	YNL069C	0	-
chrXIV	544504	545504	YNL044W	0	+
chrXIV	622390	623390	YNL004W	0	+
chrXIV	722612	723612	YNR053C	0	-
chrXV	79607	80607	YOL127W	0	+
chrXV	92350	93350	YOL121C	0	-
chrXV	93902	94902	YOL120C	0	-
chrXV	240810	241810	YOL048C	0	-
chrXV	242247	243247	YOL047C	0	-
chrXV	505210	506210	YOR096W	0	+
chrXV	552387	553387	YOR122C	0	-
chrXV	678293	679293	YOR182C	0	-
chrXV	778905	779905	YOR234C	0	-
chrXV	866473	867473	YOR293W	0	+
chrXV	900694	901694	YOR312C	0	-
chrXV	911936	912936	YOR318C	0	-
chrXVI	75739	76739	YPL249C-A	0	-
chrXVI	95758	96758	YPL241C	0	-
chrXVI	138132	139132	YPL218W	0	+
chrXVI	281380	282380	YPL143W	0	+
chrXVI	304729	305729	YPL129W	0	+
chrXVI	346889	347889	YPL109C	0	-
chrXVI	377895	378895	YPL090C	0	-
chrXVI	404099	405099	YPL081W	0	+
chrXVI	406066	407066	YPL079W	0	+
chrXVI	411694	412694	YPL075W	0	+
chrXVI	492537	493537	YPL031C	0	-
chrXVI	582234	583234	YPR010C-A	0	-
chrXVI	622983	623983	YPR028W	0	+
chrXVI	653395	654395	YPR043W	0	+
chrXVI	729028	730028	YPR098C	0	-
chrXVI	794359	795359	YPR132W	0	+
chrXVI	833109	834109	YPR153W	0	+
chrXVI	882479	883479	YPR170W-B	0	+
chrXVI	910714	911714	YPR187W	0	+

## Sheet: 3'end
chrI	87322	88322	YAL030W	0	+
chrI	142995	143995	YAL003W	0	+
chrI	147094	148094	YAL001C	0	-
chrII	46065	47065	YBL091C-A	0	-
chrII	59322	60322	YBL087C	0	-
chrII	109625	110625	YBL059C-A	0	-
chrII	125632	126632	YBL050W	0	+
chrII	141612	142612	YBL040C	0	-
chrII	168967	169967	YBL027W	0	+
chrII	170779	171779	YBL026W	0	+
chrII	365476	366476	YBR062C	0	-
chrII	394869	395869	YBR078W	0	+
chrII	406128	407128	YBR082C	0	-
chrII	413686	414686	YBR084C-A	0	-
chrII	425833	426833	YBR090C	0	-
chrII	480515	481515	YBR119W	0	+
chrII	591212	592212	YBR181C	0	-
chrII	602023	603023	YBR186W	0	+
chrII	605176	606176	YBR189W	0	+
chrII	606826	607826	YBR191W	0	+
chrII	661999	662999	YBR219C	0	-
chrII	679049	680049	YBR230C	0	-
chrII	726118	727118	YBR255C-A	0	-
chrIII	172450	173450	YCR028C-A	0	-
chrIII	177000	178000	YCR031C	0	-
chrIV	65498	66498	YDL219W	0	+
chrIV	118423	119423	YDL191W	0	+
chrIV	218231	219231	YDL136W	0	+
chrIV	230168	231168	YDL130W	0	+
chrIV	238519	239519	YDL125C	0	-
chrIV	253495	254495	YDL115C	0	-
chrIV	309235	310235	YDL082W	0	+
chrIV	322526	323526	YDL075W	0	+
chrIV	337653	338653	YDL064W	0	+
chrIV	400281	401281	YDL029W	0	+
chrIV	430608	431608	YDL012C	0	-
chrIV	456336	457336	YDR005C	0	-
chrIV	491922	492922	YDR025W	0	+
chrIV	568734	569734	YDR059C	0	-
chrIV	580039	581039	YDR064W	0	+
chrIV	630326	631326	YDR092W	0	+
chrIV	712840	713840	YDR129C	0	-
chrIV	733118	734118	YDR139C	0	-
chrIV	1072246	1073246	YDR305C	0	-
chrIV	1213162	1214162	YDR367W	0	+
chrIV	1237628	1238628	YDR381W	0	+
chrIV	1237812	1238812	YDR381C-A	0	-
chrIV	1265866	1266866	YDR397C	0	-
chrIV	1354329	1355329	YDR447C	0	-
chrIV	1360411	1361411	YDR450W	0	+
chrIV	1402281	1403281	YDR471W	0	+
chrIV	1449698	1450698	YDR500C	0	-
chrV	132283	133283	YEL012W	0	+
chrV	148239	149239	YEL003W	0	+
chrV	157236	158236	YER003C	0	-
chrV	165737	166737	YER007C-A	0	-
chrV	268923	269923	YER056C-A	0	-
chrV	306897	307897	YER074W	0	+
chrV	347412	348412	YER093C-A	0	-
chrV	397240	398240	YER117W	0	+
chrV	434121	435121	YER133W	0	+
chrV	549155	550155	YER179W	0	+
chrVI	52760	53760	YFL039C	0	-
chrVI	62516	63516	YFL034C-B	0	-
chrVI	63743	64743	YFL034C-A	0	-
chrVI	76061	77061	YFL031W	0	+
chrVI	201460	202460	YFR024C-A	0	-
chrVI	220007	221007	YFR031C-A	0	-
chrVI	242544	243544	YFR045W	0	+
chrVII	63169	64169	YGL232W	0	+
chrVII	170717	171717	YGL178W	0	+
chrVII	252396	253396	YGL137W	0	+
chrVII	311530	312530	YGL103W	0	+
chrVII	436073	437073	YGL033W	0	+
chrVII	439464	440464	YGL030W	0	+
chrVII	544008	545008	YGR029W	0	+
chrVII	556360	557360	YGR034W	0	+
chrVII	727540	728540	YGR118W	0	+
chrVII	858563	859563	YGR183C	0	-
chrVII	921531	922531	YGR214W	0	+
chrVII	946693	947693	YGR225W	0	+
chrVIII	104963	105963	YHL001W	0	+
chrVIII	108033	109033	YHR001W-A	0	+
chrVIII	127119	128119	YHR010W	0	+
chrVIII	130011	131011	YHR012W	0	+
chrVIII	136381	137381	YHR016C	0	-
chrVIII	147371	148371	YHR021C	0	-
chrVIII	186673	187673	YHR039C-A	0	-
chrVIII	188631	189631	YHR041C	0	-
chrVIII	251824	252824	YHR076W	0	+
chrVIII	251874	252874	YHR077C	0	-
chrVIII	296885	297885	YHR097C	0	-
chrVIII	355712	356712	YHR123W	0	+
chrVIII	381490	382490	YHR141C	0	-
chrVIII	503976	504976	YHR203C	0	-
chrIX	47570	48570	YIL156W-B	0	+
chrIX	69108	70108	YIL148W	0	+
chrIX	98027	99027	YIL133C	0	-
chrIX	155328	156328	YIL111W	0	+
chrIX	167096	168096	YIL106W	0	+
chrIX	231053	232053	YIL069C	0	-
chrIX	255726	256726	YIL052C	0	-
chrIX	317712	318712	YIL018W	0	+
chrIX	347446	348446	YIL004C	0	-
chrX	74287	75287	YJL191W	0	+
chrX	76101	77101	YJL189W	0	+
chrX	91362	92362	YJL177W	0	+
chrX	156050	157050	YJL136C	0	-
chrX	385868	386868	YJL031C	0	-
chrX	395431	396431	YJL024C	0	-
chrX	608587	609587	YJR094W-A	0	+
chrX	701527	702527	YJR145C	0	-
chrXI	83392	84392	YKL190W	0	+
chrXI	109818	110818	YKL180W	0	+
chrXI	157952	158952	YKL157W	0	+
chrXI	158906	159906	YKL156W	0	+
chrXI	284211	285211	YKL081W	0	+
chrXI	429698	430698	YKL006C-A	0	-
chrXI	432445	433445	YKL006W	0	+
chrXI	438075	439075	YKL002W	0	+
chrXI	446299	447299	YKR004C	0	-
chrXI	551958	552958	YKR057W	0	+
chrXI	617496	618496	YKR094C	0	-
chrXII	39304	40304	YLL050C	0	-
chrXII	243070	244070	YLR048W	0	+
chrXII	263546	264546	YLR061W	0	+
chrXII	285236	286236	YLR078C	0	-
chrXII	326013	327013	YLR093C	0	-
chrXII	522918	523918	YLR185W	0	+
chrXII	547353	548353	YLR199C	0	-
chrXII	563292	564292	YLR211C	0	-
chrXII	694575	695575	YLR275W	0	+
chrXII	712037	713037	YLR287C-A	0	-
chrXII	744475	745475	YLR306W	0	+
chrXII	786860	787860	YLR329W	0	+
chrXII	819883	820883	YLR344W	0	+
chrXII	856852	857852	YLR367W	0	+
chrXII	930565	931565	YLR406C	0	-
chrXII	987674	988674	YLR426W	0	+
chrXII	1024385	1025385	YLR445W	0	+
chrXII	1029640	1030640	YLR448W	0	+
chrXIII	21548	22548	YML124C	0	-
chrXIII	82471	83471	YML094W	0	+
chrXIII	97441	98441	YML085C	0	-
chrXIII	122727	123727	YML073C	0	-
chrXIII	138563	139563	YML067C	0	-
chrXIII	161694	162694	YML056C	0	-
chrXIII	222487	223487	YML026C	0	-
chrXIII	223906	224906	YML025C	0	-
chrXIII	226292	227292	YML024W	0	+
chrXIII	338919	339919	YMR033W	0	+
chrXIII	425703	426703	YMR079W	0	+
chrXIII	498956	499956	YMR116C	0	-
chrXIII	520093	521093	YMR125W	0	+
chrXIII	549706	550706	YMR142C	0	-
chrXIII	552608	553608	YMR143W	0	+
chrXIII	651480	652480	YMR194W	0	+
chrXIII	652094	653094	YMR194C-B	0	-
chrXIII	665345	666345	YMR201C	0	-
chrXIII	720460	721460	YMR225C	0	-
chrXIII	732825	733825	YMR230W	0	+
chrXIII	752725	753725	YMR242C	0	-
chrXIII	854836	855836	YMR292W	0	+
chrXIV	48730	49730	YNL312W	0	+
chrXIV	61458	62458	YNL302C	0	-
chrXIV	63070	64070	YNL301C	0	-
chrXIV	186010	187010	YNL246W	0	+
chrXIV	331749	332749	YNL162W	0	+
chrXIV	350895	351895	YNL147W	0	+
chrXIV	379058	380058	YNL130C	0	-
chrXIV	442898	443898	YNL096C	0	-
chrXIV	493456	494456	YNL069C	0	-
chrXIV	545541	546541	YNL044W	0	+
chrXIV	557354	558354	YNL038W	0	+
chrXIV	611355	612355	YNL012W	0	+
chrXIV	720620	721620	YNR053C	0	-
chrXV	80871	81871	YOL127W	0	+
chrXV	91526	92526	YOL121C	0	-
chrXV	92895	93895	YOL120C	0	-
chrXV	239704	240704	YOL048C	0	-
chrXV	241114	242114	YOL047C	0	-
chrXV	551798	552798	YOR122C	0	-
chrXV	677691	678691	YOR182C	0	-
chrXV	778055	779055	YOR234C	0	-
chrXV	867556	868556	YOR293W	0	+
chrXV	899750	900750	YOR312C	0	-
chrXV	911284	912284	YOR318C	0	-
chrXVI	75199	76199	YPL249C-A	0	-
chrXVI	94872	95872	YPL241C	0	-
chrXVI	139112	140112	YPL218W	0	+
chrXVI	282600	283600	YPL143W	0	+
chrXVI	305649	306649	YPL129W	0	+
chrXVI	344764	345764	YPL109C	0	-
chrXVI	376791	377791	YPL090C	0	-
chrXVI	405743	406743	YPL081W	0	+
chrXVI	407153	408153	YPL079W	0	+
chrXVI	414974	415974	YPL075W	0	+
chrXVI	581873	582873	YPR010C-A	0	-
chrXVI	623823	624823	YPR028W	0	+
chrXVI	654415	655415	YPR043W	0	+
chrXVI	677312	678312	YPR063C	0	-
chrXVI	728447	729447	YPR098C	0	-
chrXVI	795464	796464	YPR132W	0	+
chrXVI	834029	835029	YPR153W	0	+
chrXVI	883259	884259	YPR170W-B	0	+
chrXVI	911334	912334	YPR187W	0	+
